# Supplementary material for: Antioxidant Regulation and DNA Methylation Dynamics During Mikania micrantha Seed Germination Under Cold Stress
Source: Front Plant Sci. 2022 Apr 8;13:856527. doi: 10.3389/fpls.2022.856527 (PMC9024368; doi:10.3389/fpls.2022.856527)
Supplement: Supplementary file 1 [file Table_1.XLSX]

## Sheet: Supplemental Table 1
Supplemental Table 1. Primer sequences used for qRT-PCR.
Primer name	Primer sequences ( 5' to 3' )
	GTCCTTGCTAACACTGCTGATG
Beta_Actin_For	TTATGCCCTTCCACATGCCA
Beta_Actin_Rev	TTGCAGTTTCCAGCTCTTGC
MmSHH1_For	GAACTTGAAGCCATGAGAAACGAT
MmSHH1_Rev	CCTGGTTTGATGTGAGTGCAC
MmAGO6_For	TCATGATGACTCAAGAAACTTTAGTGA
MmAGO6_Rev	CCCAGTCAATAGACCGAGCA
MmRRP6L1_For	TGGAACACAATCAATATCGATCTTT
MmRRP6L1_Rev	CCAAAGTCACGTTGCAACCA
MmMORC1_For	CACTATGCGGCTAGGAGCT
MmMORC1_Rev	CCAATCCTCCTGAGTGCCAT
MmIDN2_For	TTCAGTCGTGCATGTCGGAA
MmIDN2_Rev	GACCAATCCTCCTGAGTGCC
MmNRPE9B_For	GTCCTGCCCGATTTTTCTGC
MmNRPE9B_Rev	GCAGCTTTGTTGTGACCACA
MmNRPE1_For	TTCACTCCGAGAAGGGTCCA
MmNRPE1_Rev	AGGGGCCCACAAATAACAGG
MmDDM1_For	GCTGTTGATCATTCGTCGCC
MmDDM1_Rev	GTCCAACCCTCCCAACATCA
MmHDA6_For	CAATTGATGCTGCGCGAAGA
MmHDA6_Rev	AGGAGCTCCAAAATGCCCAA
MmUBP26_For	CTCTTCCGTGGAGGTGTGTC
MmUBP26_Rev	ACGAATTGCACATGAACTGCA
MmDNMT1_For	CCGGGCCTCCTCTTTTCTTA
MmDNMT1_Rev	GTAACGAGGGCGGGAGTATG
MmCMT2_For	GGAAGCAAACGACTTGTCGC
MmCMT2_Rev	GGAAGCTAGTCCATCGATGCA
MmCMT3_For	TGGGACCCTTCAGTTGAAAGG
MmCMT3_Rev	GCACCACCTGATTATGTGGC
MmDME_For	AGTGTGGAATGTGTGCGTCT
MmDME_Rev	GCTGATCCAGTTTGCACAGC
MmROS1_For	AGGGAGCTTTCCACTCAACG
MmROS1_Rev	GCAAACGAACCCTCTCCAGA
MmCAT1_For	TGGGTCTTGAGGACATCGAC
MmCAT1_Rev	AGAGTCCCTCCTTCTCACCC
MmCAT2_For	GCTCCTTTGATGCTCCGTCT
MmCAT2_Rev	GCAACAACACCAGCCAACTG
MmCAT3_For	AAGGTTGAGCTAGGCCATGG
MmCAT3_Rev	GGAACATCAGGTCCTCCAGC
MmCAT4_For	CGATTAGCGTGGCATGATGC
MmCAT4_Rev	CCTCCACAGCAACAACTCCT
MmSOD1_For	GGCCATTGACCAGCACTTTG
MmSOD1_Rev	ACGCATGCTCCCAAACATCT
MmSOD2_For	TGTTGCTGCTCAGGTATGGA
MmSOD2_Rev	CCCAGCCAGACCCGAATAAT
MmSOD3_For	TGGGGAAAACACCACAGAGG
MmSOD3_Rev	TCCAGAAGGCTTTCCACCAC
MmSOD4_For	GGCTCTTTGGGCTGGCTTAT
MmSOD4_Rev	ACCAGTGGATCCTGGTTTGC
MmPOD1_For	GAGAGGGAGTGTCCTGGAGT
MmPOD1_Rev	GAACCACCGACATGCTCTCA
MmPOD2_For	TGCACTTGCGAATAATGGCG
MmPOD2_Rev	GAAGATCAGTAGCCGCGTCA
MmPOD3_For	CAGGAATAGGGGACGCTGAC
MmPOD3_Rev	AACAGACCCTTATGCCGGTT
MmPOD4_For	ACCCCCTTTGGTTCATCAAGT
MmPOD4_Rev	TCAGGAGCTCATTCAATTGGTCA
