# Supplementary material for: Antioxidant Regulation and DNA Methylation Dynamics During Mikania micrantha Seed Germination Under Cold Stress
Source: Front Plant Sci. 2022 Apr 8;13:856527. doi: 10.3389/fpls.2022.856527 (PMC9024368; doi:10.3389/fpls.2022.856527)
Supplement: Supplementary file 2 [file Table_2.XLSX]

## Sheet: Supplemental Table 2
Supplemental Table 2. Summary of the RNA sequencing results during early germination of M. micrantha germ.
Samples	Raw reads	Clean reads	Total genes mapped	Total mapping rate	Unique mapping rate
		Gene body	Upstream	Downstream
R30-3	72626835	70253513	60840299	0.8621	0.7697
R30-7	76942488	74964750	69485560	0.927	0.8278
R25-3	82509828	79314419	73215711	0.9233	0.8486
R25-7	78960966	76832620	69565147	0.9051	0.8271
R14-7	81085521	78330463	72104481	0.9206	0.8315
R14-10	77527248	75032341	65996136	0.8803	0.8064
