# Supplementary material for: Antioxidant Regulation and DNA Methylation Dynamics During Mikania micrantha Seed Germination Under Cold Stress
Source: Front Plant Sci. 2022 Apr 8;13:856527. doi: 10.3389/fpls.2022.856527 (PMC9024368; doi:10.3389/fpls.2022.856527)
Supplement: Supplementary file 3 [file Table_3.XLSX]

## Sheet: Supplemental Table 3
Supplemental Table 3. Differentially expressed proteins （DEPs）identified between samples germinated under different temperatures.
30 vs 25 Up-regulated Proteins (58)		30 vs 25 Down-regulated Proteins (67)		25 vs 14 Up-regulated Proteins (196)		25 vs 14 Down-regulated Proteins (49)
Gene_ID	log2FC	Gene_ID	log2FC	Gene_ID	log2FC	Gene_ID	log2FC
evm.model.Contig129_pilon.21	3.14036	evm.model.Contig131_pilon.180	-2.68444	evm.model.Contig1492_pilon.91	1.03891	evm.model.Contig1193_pilon.7	-1.83666
evm.model.Contig1567_pilon.39	1.00286	evm.model.Contig167_pilon.87	-3.01496	evm.model.Contig926_pilon.11	1.64687	evm.model.Contig131_pilon.180	-2.68444
evm.model.Contig72_pilon.4	1.34087	evm.model.Contig182_pilon.36	-1.11957	evm.model.Contig8_pilon.257	1.07876	evm.model.Contig167_pilon.87	-3.01496
evm.model.Contig54_pilon.49	1.23788	evm.model.Contig221_pilon.20	-1.01709	evm.model.Contig1168_pilon.81	1.25854	evm.model.Contig182_pilon.36	-1.11957
evm.model.Contig0_pilon.463	1.39808	evm.model.Contig238_pilon.66	-2.15663	evm.model.Contig117_pilon.47	1.40931	evm.model.Contig238_pilon.66	-2.15663
evm.model.Contig1105_pilon.12	1.34636	evm.model.Contig32_pilon.112	-2.55506	evm.model.Contig118_pilon.130	1.71965	evm.model.Contig32_pilon.363	-1.48119
evm.model.Contig154_pilon.101	2.50322	evm.model.Contig32_pilon.113	-2.32074	evm.model.Contig118_pilon.90	1.95814	evm.model.Contig175_pilon.91	-2.11224
evm.model.Contig1567_pilon.39	1.00286	evm.model.Contig32_pilon.363	-1.48119	evm.model.Contig179_pilon.7	2.22182	evm.model.Contig199_pilon.248	-2.4997
evm.model.Contig16_pilon.329	1.13834	evm.model.Contig175_pilon.91	-2.11224	evm.model.Contig187_pilon.68	1.36409	evm.model.Contig9_pilon.307	-1.00904
evm.model.Contig95_pilon.22	1.23914	evm.model.Contig21_pilon.395	-1.02963	evm.model.Contig21_pilon.29	1.07669	evm.model.Contig1137_pilon.41	-1.27982
evm.model.Contig34_pilon.1800	1.26037	evm.model.Contig31_pilon.261	-1.44136	evm.model.Contig257_pilon.25	1.33105	evm.model.Contig42_pilon.85	-2.26526
evm.model.Contig176_pilon.25	1.46408	evm.model.Contig587_pilon.58	-1.42774	evm.model.Contig265_pilon.81	1.42309	evm.model.Contig158_pilon.40	-1.35674
evm.model.Contig307_pilon.68	1.08601	evm.model.Contig9_pilon.307	-1.00904	evm.model.Contig31_pilon.198	1.39722	evm.model.Contig103_pilon.92	-2.1094
evm.model.Contig355_pilon.40	2.26423	evm.model.Contig52_pilon.118	-1.18173	evm.model.Contig341_pilon.55	1.21718	evm.model.Contig136_pilon.101	-1.03246
evm.model.Contig38_pilon.320	1.61026	evm.model.Contig1137_pilon.41	-1.27982	evm.model.Contig38_pilon.104	1.70816	evm.model.Contig235_pilon.75	-1.15946
evm.model.Contig38_pilon.371	1.9068	evm.model.Contig291_pilon.94	-1.27014	evm.model.Contig45_pilon.154	1.15873	evm.model.Contig283_pilon.48	-1.01307
evm.model.Contig528_pilon.7	1.43857	evm.model.Contig417_pilon.64	-2.66234	evm.model.Contig495_pilon.16	1.16579	evm.model.Contig48_pilon.222	-1.14439
evm.model.Contig306_pilon.131	1.00834	evm.model.Contig42_pilon.85	-2.26526	evm.model.Contig524_pilon.3	1.2427	evm.model.Contig48_pilon.263	-1.60215
evm.model.Contig1_pilon.168	1.06937	evm.model.Contig158_pilon.40	-1.35674	evm.model.Contig560_pilon.32	1.39785	evm.model.Contig557_pilon.48	-1.35056
evm.model.Contig13_pilon.267	1.06922	evm.model.Contig169_pilon.28	-4.10562	evm.model.Contig59_pilon.78	1.16219	evm.model.Contig563_pilon.113	-1.00674
evm.model.Contig160_pilon.144	1.17882	evm.model.Contig69_pilon.124	-2.05667	evm.model.Contig79_pilon.89	1.13392	evm.model.Contig660_pilon.9	-1.34035
evm.model.Contig169_pilon.61	1.19092	evm.model.Contig777_pilon.12	-2.29269	evm.model.Contig90_pilon.96	1.61178	evm.model.Contig74_pilon.113	-2.07874
evm.model.Contig1788_pilon.4	1.38988	evm.model.Contig0_pilon.628	-1.72144	evm.model.Contig926_pilon.11	1.64687	evm.model.Contig8_pilon.106	-1.14787
evm.model.Contig21_pilon.37	1.18825	evm.model.Contig1190_pilon.18	-2.11195	evm.model.Contig386_pilon.46	1.07742	evm.model.Contig4_pilon.198	-1.06436
evm.model.Contig235_pilon.68	1.68315	evm.model.Contig136_pilon.101	-1.03246	evm.model.Contig35_pilon.282	1.39715	evm.model.Contig1694_pilon.22	-1.47753
evm.model.Contig243_pilon.127	1.04058	evm.model.Contig1577_pilon.7	-1.25608	evm.model.Contig49_pilon.147	1.6278	evm.model.Contig31_pilon.281	-1.39259
evm.model.Contig34_pilon.1800	1.26037	evm.model.Contig199_pilon.203	-1.47685	evm.model.Contig111_pilon.23	1.33387	evm.model.Contig59_pilon.123_evm.model.Contig59_pilon.124	-1.39805
evm.model.Contig519_pilon.29	1.52537	evm.model.Contig235_pilon.75	-1.12941	evm.model.Contig52_pilon.118	1.16841	evm.model.Contig60_pilon.39	-2.49363
evm.model.Contig557_pilon.56	1.03124	evm.model.Contig261_pilon.36	-1.93104	evm.model.Contig10_pilon.6	1.21106	evm.model.Contig1520_pilon.11	-1.77888
evm.model.Contig59_pilon.107	1.04006	evm.model.Contig283_pilon.48	-1.01307	evm.model.Contig140_pilon.68	1.88597	evm.model.Contig27_pilon.111	-1.44395
evm.model.Contig920_pilon.14	3.24587	evm.model.Contig38_pilon.230	-1.36878	evm.model.Contig243_pilon.101	1.91731	evm.model.Contig27_pilon.131	-2.53186
evm.model.Contig920_pilon.15	2.61968	evm.model.Contig410_pilon.56	-1.06782	evm.model.Contig249_pilon.6.1	1.87061	evm.model.Contig32_pilon.161	-1.07443
evm.model.Contig12_pilon.408	1.00903	evm.model.Contig45_pilon.33	-1.97554	evm.model.Contig348_pilon.178	1.32531	evm.model.Contig32_pilon.325	-1.11287
evm.model.Contig140_pilon.68	2.30949	evm.model.Contig452_pilon.13	-1.17929	evm.model.Contig4_pilon.211	2.33189	evm.model.Contig32_pilon.332	-2.83257
evm.model.Contig218_pilon.183	1.22883	evm.model.Contig48_pilon.222	-1.14439	evm.model.Contig552_pilon.13	1.02472	evm.model.Contig35_pilon.305	-1.28149
evm.model.Contig267_pilon.30	1.4839	evm.model.Contig48_pilon.263	-1.60215	evm.model.Contig587_pilon.58	2.78703	evm.model.Contig268_pilon.90	-1.60158
evm.model.Contig277_pilon.42	1.57889	evm.model.Contig527_pilon.10	-1.48351	evm.model.Contig95_pilon.20	2.39108	evm.model.Contig319_pilon.4	3.48863
evm.model.Contig294_pilon.92	1.88711	evm.model.Contig557_pilon.48	-1.35056	evm.model.Contig13_pilon.157	1.91299	evm.model.Contig461_pilon.8	-1.77552
evm.model.Contig298_pilon.18	1.08946	evm.model.Contig563_pilon.113	-1.00674	evm.model.Contig140_pilon.80	3.05127	evm.model.Contig9_pilon.294	-1.20015
evm.model.Contig4_pilon.127	1.49503	evm.model.Contig59_pilon.125	-1.1749	evm.model.Contig7_pilon.45	1.41347	evm.model.Contig0_pilon.572	-1.97691
evm.model.Contig4_pilon.211	1.13159	evm.model.Contig596_pilon.49	-1.13248	evm.model.Contig13_pilon.173	1.29464	evm.model.Contig227_pilon.94	-1.27925
evm.model.Contig55_pilon.171	1.27835	evm.model.Contig63_pilon.180	-1.06432	evm.model.Contig13_pilon.174	1.61963	evm.model.Contig298_pilon.4	-2.13303
evm.model.Contig59_pilon.196	1.18984	evm.model.Contig660_pilon.9	-1.34035	evm.model.Contig167_pilon.48	1.12495	evm.model.Contig34_pilon.1796	-1.20168
evm.model.Contig597_pilon.25	1.5728	evm.model.Contig74_pilon.113	-2.07874	evm.model.Contig227_pilon.33	1.61022	evm.model.Contig34_pilon.1800	-2.05394
evm.model.Contig109_pilon.181	1.08521	evm.model.Contig8_pilon.106	-1.14787	evm.model.Contig572_pilon.14	1.25659	evm.model.Contig34_pilon.1801	-1.75311
evm.model.Contig366_pilon.33	1.70707	evm.model.Contig95_pilon.20	-1.85796	evm.model.Contig592_pilon.134	1.74138	evm.model.Contig548_pilon.54	-1.64026
evm.model.Contig1065_pilon.32	1.21272	evm.model.Contig13_pilon.157	-1.37169	evm.model.Contig21_pilon.395	1.66314	evm.model.Contig59_pilon.123_evm.model.Contig59_pilon.124	-1.39805
evm.model.Contig114_pilon.116	1.85574	evm.model.Contig104_pilon.46	-1.57381	evm.model.Contig103_pilon.10	1.18985	evm.model.Contig264_pilon.47	-1.3146
evm.model.Contig1691_pilon.49	1.33198	evm.model.Contig12_pilon.256	-1.38993	evm.model.Contig131_pilon.91	1.85355	evm.model.Contig461_pilon.8	-1.8318
evm.model.Contig24_pilon.224	1.27011	evm.model.Contig129_pilon.91	-1.31069	evm.model.Contig187_pilon.152	1.19236
evm.model.Contig358_pilon.50	1.94279	evm.model.Contig52_pilon.118	-1.18173	evm.model.Contig256_pilon.172	1.68326
evm.model.Contig46_pilon.56	1.28033	evm.model.Contig27_pilon.111	-1.73841	evm.model.Contig31_pilon.158	1.11113
evm.model.Contig571_pilon.48	1.10867	evm.model.Contig27_pilon.131	-2.13303	evm.model.Contig35_pilon.363	2.28731
evm.model.Contig59_pilon.177	1.2992	evm.model.Contig32_pilon.161	-1.07443	evm.model.Contig386_pilon.46	1.07742
evm.model.Contig7_pilon.160	1.21328	evm.model.Contig32_pilon.332	-2.83257	evm.model.Contig221_pilon.20	1.19517
evm.model.Contig8_pilon.161	1.61188	evm.model.Contig34_pilon.1796	-1.38186	evm.model.Contig24_pilon.345	1.39563
evm.model.Contig67_pilon.175	1.12659	evm.model.Contig34_pilon.1801	-1.15407	evm.model.Contig32_pilon.112	2.98537
evm.model.Contig571_pilon.48	1.10867	evm.model.Contig35_pilon.305	-1.28149	evm.model.Contig32_pilon.113	3.22655
		evm.model.Contig473_pilon.72	-1.17204	evm.model.Contig495_pilon.16	1.16579
		evm.model.Contig548_pilon.54	-1.20166	evm.model.Contig55_pilon.146	1.18667
		evm.model.Contig59_pilon.123	-1.39805	evm.model.Contig129_pilon.91	1.2589
		evm.model.Contig268_pilon.90	-1.08205	evm.model.Contig21_pilon.240	2.42004
		evm.model.Contig319_pilon.4	-2.03489	evm.model.Contig35_pilon.98	1.40287
		evm.model.Contig9_pilon.294	-1.20015	evm.model.Contig40_pilon.198	1.53504
		evm.model.Contig0_pilon.572	-1.35519	evm.model.Contig60_pilon.159	1.1436
		evm.model.Contig128_pilon.222	-1.13906	evm.model.Contig7_pilon.45	1.41347
		evm.model.Contig59_pilon.123	-1.39805	evm.model.Contig799_pilon.1	1.00313
				evm.model.Contig1_pilon.639	1.38317
				evm.model.Contig1245_pilon.11	2.2542
				evm.model.Contig154_pilon.17	2.12403
				evm.model.Contig169_pilon.172	2.15261
				evm.model.Contig333_pilon.89	1.29604
				evm.model.Contig34_pilon.1829	1.53182
				evm.model.Contig369_pilon.50	1.63373
				evm.model.Contig40_pilon.212	2.52831
				evm.model.Contig12_pilon.183	1.14818
				evm.model.Contig38_pilon.307	1.12112
				evm.model.Contig14_pilon.21	1.1286
				evm.model.Contig1488_pilon.2	2.10807
				evm.model.Contig75_pilon.77	1.16415
				evm.model.Contig278_pilon.31	1.09187
				evm.model.Contig7_pilon.94	1.7503
				evm.model.Contig32_pilon.330	1.19149
				evm.model.Contig38_pilon.345	2.35822
				evm.model.Contig49_pilon.147	1.6278
				evm.model.Contig8_pilon.134	2.7595
				evm.model.Contig0_pilon.628	1.88789
				evm.model.Contig1_pilon.496	1.1176
				evm.model.Contig10_pilon.296	1.34267
				evm.model.Contig100_pilon.67	2.00713
				evm.model.Contig103_pilon.53	2.53505
				evm.model.Contig1095_pilon.10	1.13441
				evm.model.Contig1097_pilon.1	1.00767
				evm.model.Contig1137_pilon.85	2.04104
				evm.model.Contig1190_pilon.18	2.9632
				evm.model.Contig128_pilon.222	1.19112
				evm.model.Contig133_pilon.48	1.82106
				evm.model.Contig1359_pilon.110	1.51397
				evm.model.Contig1446_pilon.76	1.26738
				evm.model.Contig147_pilon.48	1.52354
				evm.model.Contig1488_pilon.2	2.10807
				evm.model.Contig1488_pilon.7	1.01261
				evm.model.Contig1492_pilon.91	1.03891
				evm.model.Contig1515_pilon.10	1.14316
				evm.model.Contig1577_pilon.7	1.44452
				evm.model.Contig1580_pilon.26	1.01734
				evm.model.Contig16_pilon.151	1.15024
				evm.model.Contig1602_pilon.1	1.83407
				evm.model.Contig1609_pilon.2	1.55203
				evm.model.Contig162_pilon.74	1.13968
				evm.model.Contig166_pilon.62	2.38375
				evm.model.Contig169_pilon.3	1.27318
				evm.model.Contig1709_pilon.34	1.11601
				evm.model.Contig173_pilon.57	1.8134
				evm.model.Contig174_pilon.4.1	2.37652
				evm.model.Contig175_pilon.178	1.12254
				evm.model.Contig1795_pilon.23	1.48461
				evm.model.Contig199_pilon.203	1.6852
				evm.model.Contig2_pilon.149	3.69162
				evm.model.Contig200_pilon.52	1.06735
				evm.model.Contig21_pilon.299	1.12016
				evm.model.Contig24_pilon.379	3.17841
				evm.model.Contig242_pilon.34	1.02012
				evm.model.Contig261_pilon.36	3.30473
				evm.model.Contig291_pilon.94	1.73696
				evm.model.Contig298_pilon.18	1.79171
				evm.model.Contig316_pilon.36	1.32564
				evm.model.Contig321_pilon.4	1.5615
				evm.model.Contig326_pilon.58	1.99443
				evm.model.Contig332_pilon.40	1.03329
				evm.model.Contig36_pilon.280	1.33025
				evm.model.Contig36_pilon.291	1.08327
				evm.model.Contig369_pilon.54	1.39711
				evm.model.Contig38_pilon.121	1.23598
				evm.model.Contig38_pilon.230	2.51738
				evm.model.Contig393_pilon.22	1.44811
				evm.model.Contig410_pilon.56	1.48141
				evm.model.Contig417_pilon.64	3.12064
				evm.model.Contig426_pilon.15	1.05902
				evm.model.Contig44_pilon.140	1.10512
				evm.model.Contig45_pilon.110	1.14073
				evm.model.Contig45_pilon.111	1.08411
				evm.model.Contig45_pilon.33	2.43149
				evm.model.Contig450_pilon.129	2.38696
				evm.model.Contig452_pilon.13	1.60892
				evm.model.Contig471_pilon.4	1.24827
				evm.model.Contig473_pilon.72	2.46321
				evm.model.Contig473_pilon.73	1.82031
				evm.model.Contig48_pilon.240	1.20348
				evm.model.Contig48_pilon.386	1.2287
				evm.model.Contig523_pilon.30	1.74263
				evm.model.Contig527_pilon.10	1.82052
				evm.model.Contig550_pilon.55	1.89729
				evm.model.Contig559_pilon.27	2.72924
				evm.model.Contig581_pilon.17	1.49825
				evm.model.Contig583_pilon.9	2.33189
				evm.model.Contig59_pilon.125	1.43913
				evm.model.Contig596_pilon.49	1.2409
				evm.model.Contig62_pilon.183	1.66761
				evm.model.Contig63_pilon.180	1.21825
				evm.model.Contig64_pilon.60	1.39582
				evm.model.Contig67_pilon.180.1	1.30348
				evm.model.Contig75_pilon.51	2.69399
				evm.model.Contig75_pilon.77	1.16415
				evm.model.Contig783_pilon.46	1.05042
				evm.model.Contig799_pilon.1	1.00313
				evm.model.Contig8_pilon.134	2.7595
				evm.model.Contig8_pilon.257	1.07876
				evm.model.Contig9_pilon.378	1.11183
				evm.model.Contig944_pilon.16	1.17427
				evm.model.Contig95_pilon.20	2.39108
				evm.model.Contig96_pilon.3	1.4017
				evm.model.Contig98_pilon.41	1.00183
				evm.model.Contig98_pilon.47	2.03404
				evm.model.Contig4_pilon.211	2.33189
				evm.model.Contig140_pilon.80	3.05127
				evm.model.Contig188_pilon.1	1.20092
				evm.model.Contig511_pilon.73	1.14767
				evm.model.Contig695_pilon.9	1.36371
				evm.model.Contig104_pilon.46	2.78469
				evm.model.Contig12_pilon.256	2.41873
				evm.model.Contig52_pilon.118	1.16841
				evm.model.Contig23_pilon.193	1.4269
				evm.model.Contig278_pilon.31	1.09187
				evm.model.Contig1261_pilon.14	1.2046
				evm.model.Contig237_pilon.13	1.26883
				evm.model.Contig5_pilon.190	2.43993
				evm.model.Contig55_pilon.146	1.18667
				evm.model.Contig6_pilon.123	1.19004
				evm.model.Contig90_pilon.96	1.61178
				evm.model.Contig69_pilon.124	4.83956
				evm.model.Contig777_pilon.12	4.22304
				evm.model.Contig31_pilon.261	1.47225
				evm.model.Contig13_pilon.157	1.91299
				evm.model.Contig188_pilon.1	1.20092
				evm.model.Contig96_pilon.3	1.4017
