# Supplementary material for: Antioxidant Regulation and DNA Methylation Dynamics During Mikania micrantha Seed Germination Under Cold Stress
Source: Front Plant Sci. 2022 Apr 8;13:856527. doi: 10.3389/fpls.2022.856527 (PMC9024368; doi:10.3389/fpls.2022.856527)
Supplement: Supplementary file 4 [file Table_4.XLSX]

## Sheet: Supplemental Table 4
Supplemental Table 4. Summary of whole genome bisulfite sequencing.
Samples	Clean reads	Uniquely mapped reads	Unique Mapping rate (%)	Duplication rate(%)	Depth (×)	Bisulfite conversion rate (%)	Bisulfite non-conversion rate (%)
30-3	168708374	87490065	51.86	6.45	29.1	99.73	0.27
30-7	166210690	86576929	52.09	6.98	28.7	99.71	0.29
25-3	175148982	92845824	53.01	6.43	30.2	99.74	0.26
25-7	165888765	86496894	52.14	6.85	28.6	99.75	0.25
14-7	164815450	81339390	49.35	6.03	28.4	99.75	0.25
14-10	159581644	82812978	51.89	6.31	27.5	99.75	0.25
*Bisulfite Conversion Rate = 1 - methylation rate of Lambda DNA
