# Supplementary material for: Antioxidant Regulation and DNA Methylation Dynamics During Mikania micrantha Seed Germination Under Cold Stress
Source: Front Plant Sci. 2022 Apr 8;13:856527. doi: 10.3389/fpls.2022.856527 (PMC9024368; doi:10.3389/fpls.2022.856527)
Supplement: Supplementary file 5 [file Table_5.XLSX]

## Sheet: Supplemental Table 5
Supplemental Table 5. Q value of all the comparisons between methylated and expressed gene levels.
Type of methylation	Comparison Group	Q value
		Gene body	Upstream	Downstream
CG	30-3 VS 25-3	0.0005925	9.468e-06	2.2e-16
	30-7 VS 25-7	2.2e-16	5.094e-16	2.2e-16
	14-7 VS 14-10	2.2e-16	0.0004919	2.2e-16
CHG	30-3 VS 25-3	2.2e-16	0.1834	2.2e-16
	30-7 VS 25-7	2.2e-16	5.682e-15	2.2e-16
	14-7 VS 14-10	2.2e-16	2.2e-16	2.559e-09
CHH	30-3 VS 25-3	2.2e-16	2.2e-16	2.2e-16
	30-7 VS 25-7	2.2e-16	2.2e-16	2.2e-16
	14-7 VS 14-10	2.2e-16	2.2e-16	2.2e-16
