# Supplementary material for: Antioxidant Regulation and DNA Methylation Dynamics During Mikania micrantha Seed Germination Under Cold Stress
Source: Front Plant Sci. 2022 Apr 8;13:856527. doi: 10.3389/fpls.2022.856527 (PMC9024368; doi:10.3389/fpls.2022.856527)
Supplement: Supplementary file 6 [file Table_6.XLSX]

## Sheet: Supplemental Table 6
Supplemental Table 6. Summary information of DNA methylation and demethylation related genes in M. micrantha.
			Gene ID	Gene symbol	Homologs	Start of alignment in subject	End of alignment in subject	Alignment length (aa)	Coding sequence length (bp)	Protein length (aa)	Expression levels（FPKM）
											30-3	30-7	25-3	25-7	14-7	14-10
De novo methylation by RdDM pathway		Pol IV-dependent siRNA biogenesis	evm.model.Contig36_pilon.131	MmDCL3	AT3G43920	637	1572	959	3639	1212	34642.4	1711.23	9808.43	2675.9	18339	16298.2
			evm.model.Contig510_pilon.15	MmDCL4	AT5G20320	115	1701	1605	4845	1614	12033.2	16176	12768.4	9197.21	21169.7	15573.2
			evm.model.Contig784_pilon.30	MmSHH1	AT1G15215	126	238	115	1305	434	16204.6	34375.3	20734.3	37559.3	17495.8	22767.4
			evm.model.Contig468_pilon.169	MmAGO6	AT2G32940	17	878	874	2706	901	0	0	2335.08	0	4758.04	4495.18
			evm.model.Contig163_pilon.48	MmDCL2	AT3G03300	384	493	70	1428	475	--	--	--	--	--	--
			evm.model.Contig541_pilon.43	MmAGO4	AT2G27040	443	501	59	255	84	--	--	--	--	--	--
		Pol V-mediated de novo methylation	evm.model.Contig14_pilon.230	MmRRP6L1	AT1G54440	22	547	534	2682	893	16849.8	17049.5	13146.4	24113.7	16927.4	19041.2
			evm.model.Contig468_pilon.137	MmDRD1	AT2G16390	734	888	155	510	169	--	--	--	--	--	--
			evm.model.Contig74_pilon.112	MmMORC1	AT4G36290	56	626	578	1812	603	--	--	--	--	--	--
			evm.model.Contig67_pilon.82	MmSUVH9	AT4G13460	16	650	653	2037	678	--	--	--	--	--	--
		Chromatin alterations	evm.model.Contig81_pilon.47	MmIDN2	AT3G48670	21	644	626	1920	639	27430.1	44061.6	25745.8	48476.3	39286.4	38942.8
		Subunit of RNA polymerases	evm.model.Contig14_pilon.145	MmNRPE9B	AT4G16265	41	114	84	333	110	--	--	--	--	--	--
			evm.model.Contig187_pilon.155	MmNRPE1	AT2G40030	1	1877	2051	6309	2102	30307.6	47018.3	42205.2	31472.9	29381.1	29407.6
			evm.model.Contig71_pilon.38	MmNRPD1	AT1G63020	309	347	39	309	102	--	--	--	--	--	--
			evm.model.Contig130_pilon.80	MmNRPD2	AT3G23780	859	965	112	723	240	--	--	--	--	--	--
De novo methylation (not RdDM)		Methyltransferase	evm.model.Contig36_pilon.257	MmDNMT1	AT5G25480	9	381	377	1077	358	--	--	--	--	--	--
Methylation maintenance			evm.model.Contig103_pilon.122	MmSUVH4	AT5G13960	314	620	346	3024	1007	--	--	--	--	--	--
			evm.model.Contig267_pilon.33	MmEDM2	AT5G55390	224	431	216	2724	907	--	--	--	--	--	--
			evm.model.Contig233_pilon.2	MmCMT2	AT4G19020	569	661	93	1641	546	--	--	--	--	--	--
			evm.model.Contig5_pilon.292	MmCMT3	AT1G69770	49	827	784	2499	832	882.658	3530.15	0	0	934.646	0
			evm.model.Contig391_pilon.25	MmPOL II	AT1G06790	1	87	87	468	155	54898.8	69728.8	64748.3	91000.5	56871.8	43895.3
			evm.model.Contig128_pilon.197	MmAIPP1	AT1G05970	9	192	184	600	199	--	--	--	--	--	--
Nucleosome remodeler			evm.model.Contig264_pilon.192	MmDDM1	AT5G66750	196	726	536	3219	1072
Histone modification			evm.model.Contig57_pilon.86	MmLDL2	AT3G13682	176	594	516	1611	536	693.435	67026.5	41733.1	156872	37665.2	78099.7
			evm.model.Contig235_pilon.63	MmJMJ14	AT4G20400	38	879	845	2700	899	--	--	--	--	--	--
			evm.model.Contig281_pilon.17	MmHDA6	AT5G63110	18	432	416	1293	430	7534.31	8019.96	4647.85	5642.68	23157.4	9583.51
			evm.model.Contig541_pilon.51	MmLDL1	AT1G62830	265	302	38	1284	427	--	--	--	--	--	--
			evm.model.Contig695_pilon.34	MmUBP26	AT3G49600	2	1066	1086	3270	1089	115102	144815	58044.2	17235.8	74264.9	70933.3
Demethylation		DNA glycosylase	evm.model.Contig14_pilon.48	MmDME	AT5G04560	1450	1987	538	3933	1310	--	--	--	--	--	--
			evm.model.Contig311_pilon.86	MmROS1	AT2G36490	430	1386	1004	4155	1384	516544	555228	312163	1.50854e+06	167574	273735
