# Supplementary material for: Antioxidant Regulation and DNA Methylation Dynamics During Mikania micrantha Seed Germination Under Cold Stress
Source: Front Plant Sci. 2022 Apr 8;13:856527. doi: 10.3389/fpls.2022.856527 (PMC9024368; doi:10.3389/fpls.2022.856527)
Supplement: Supplementary file 7 [file Table_7.XLSX]

## Sheet: Supplemental Table 7
Supplemental Table 7. Identification of genes encoding DNA methyltransferases and demethylases in M. micrantha.
Gene symbol	Homologs	Coding sequence length (bp)	Protein length (aa)	Alignment length (aa)
		Upstream	Downstream
DNA methyltransferases
MmDNMT1	AT5G25480	1077	358	377
MmSUVH4	AT5G13960	3024	1007	346
MmEDM2	AT5G55390	2724	907	216
MmCMT2	AT4G19020	1641	546	93
MmCMT3	AT1G69770	2499	832	784
MmPOL II	AT1G06790	468	155	87
MmAIPP1	AT1G05970	600	199	184
DNA demethylases
MmDME	AT5G04560	3933	1310	538
MmROS1	AT2G36490	4155	1384	1004
